# Supplementary material for: Microfluidic Synthesis of Scalable Layer-by-Layer Multiple Antigen Nano-Delivery Platform for SARS-CoV-2 Vaccines
Source: Vaccines (Basel). 2024 Mar 21;12(3):339. doi: 10.3390/vaccines12030339 (PMC10975406; doi:10.3390/vaccines12030339)
Supplement: Supplementary file 1 [file vaccines-12-00339-s001.zip]

Archive with 1 entries (1 files):
- vaccines-2886220-supplementary.pdf
